# Supplementary material for: Genetic Adaptations, Biases, and Evolutionary Analysis of Canine Distemper Virus Asia-4 Lineage in a Fatal Outbreak of Wild-Caught Civets in Thailand
Source: Viruses. 2020 Mar 26;12(4):361. doi: 10.3390/v12040361 (PMC7232145; doi:10.3390/v12040361)
Supplement: Supplementary file 1 [file viruses-12-00361-s001.zip]

Archive with 3 entries (2 files):
- viruses-751412-for conversion-suppl_/
- viruses-751412-for conversion-suppl_/Supplementary info_Nucleotide composition_Civet-CDV_Viruses-Somporn.xlsx
- viruses-751412-for conversion-suppl_/Supplementary Table S1_Civet-CDV_Viruses-Somporn.pdf
