# Supplementary material for: Genetic Adaptations, Biases, and Evolutionary Analysis of Canine Distemper Virus Asia-4 Lineage in a Fatal Outbreak of Wild-Caught Civets in Thailand
Source: Viruses. 2020 Mar 26;12(4):361. doi: 10.3390/v12040361 (PMC7232145; doi:10.3390/v12040361)
Supplement: Supplementary file 1 [file viruses-12-00361-s001.zip › viruses-751412-for conversion-suppl_/Supplementary info_Nucleotide composition_Civet-CDV_Viruses-Somporn.xlsx]

## Sheet: Nucleotide Composition
Domain: Data
	T(U)	C	A	G	Total	T-1	C-1	A-1	G-1	Pos #1	T-2	C-2	A-2	G-2	Pos #2	T-3	C-3	A-3	G-3	Pos #3
AY466011 CDV Raccoon isolate 98-2654 America-1	27.8571	21.2088	29.7253	21.2088	1820	22.57	18.7809	31.4662	27.1829	607	32.4547	22.57	28.6656	16.3097	607	28.5479	22.2772	29.0429	20.132	606
AY445077.2 CDV Raccoon isolate 98-2645 America-1	27.9121	21.1538	29.6703	21.2637	1820	22.57	18.7809	31.3015	27.3476	607	32.4547	22.57	28.6656	16.3097	607	28.7129	22.1122	29.0429	20.132	606
AY542312.2 CDV Raccoon isolate 98-2646 America-1	27.9121	21.1538	29.6154	21.3187	1820	22.57	18.7809	31.3015	27.3476	607	32.4547	22.57	28.6656	16.3097	607	28.7129	22.1122	28.8779	20.297	606
AF164967.1 CDV Dog isolate A75/17 America-2	27.5824	21.0989	29.6703	21.6484	1820	22.7348	18.9456	30.4778	27.8418	607	31.9605	22.7348	28.9951	16.3097	607	28.0528	21.6172	29.538	20.7921	606
EU716337.1 CDV Dog isolate 164071 America-2	27.7473	21.044	29.4505	21.7582	1820	22.7348	18.9456	30.1483	28.1713	607	31.9605	22.7348	29.4893	15.8155	607	28.5479	21.4521	28.7129	21.2871	606
KJ123771.1 CDV Dog isolate 171391-513 America-2	27.8571	20.9341	29.5055	21.7033	1820	22.57	19.1104	30.313	28.0066	607	32.1252	22.57	29.3245	15.9802	607	28.8779	21.1221	28.8779	21.1221	606
AY649446.1 CDV Raccoon isolate 01-2689 America-2	27.5824	21.2088	29.8901	21.3187	1820	22.57	19.1104	31.1367	27.1829	607	31.9605	23.229	28.0066	16.804	607	28.2178	21.2871	30.5281	19.967	606
AY443350.1 CDV Raccoon isolate 00-2601-America -2	27.967	20.8791	29.8901	21.2637	1820	22.2405	18.9456	31.631	27.1829	607	32.29	22.57	28.6656	16.4745	607	29.3729	21.1221	29.3729	20.132	606
MF041963.1 CDV Wolf isolate CDV06 Europe wildlife	27.8571	21.2637	29.6154	21.2637	1820	22.57	19.4399	30.4778	27.5124	607	32.29	23.0643	28.8303	15.8155	607	28.7129	21.2871	29.538	20.462	606
KJ466106.1 CDV Raccoon isolate SY Asia-1	27.7473	21.2088	29.6703	21.3736	1820	22.8995	19.1104	30.4778	27.5124	607	32.29	22.8995	29.1598	15.6507	607	28.0528	21.6172	29.3729	20.9571	606
MH496779.1 CDV Dog isolate CDV6 TH/2014 Asia-1	27.9121	21.044	29.5055	21.5385	1820	23.229	18.9456	30.313	27.5124	607	32.29	22.8995	28.8303	15.9802	607	28.2178	21.2871	29.3729	21.1221	606
KC427278.1 CDV Mink isolate Hebei Asia-1	27.8022	21.2637	29.5604	21.3736	1820	22.8995	19.1104	30.4778	27.5124	607	32.29	22.8995	28.9951	15.8155	607	28.2178	21.7822	29.2079	20.7921	606
JN896331.1 CDV Dog isolate PS Asia-1	27.7473	21.0989	29.8901	21.2637	1820	22.8995	18.9456	30.6425	27.5124	607	32.29	22.8995	28.9951	15.8155	607	28.0528	21.4521	30.033	20.462	606
MH496776.1 CDV Dog isolate CDV7 TH/2014-Asia-1	27.6374	21.3187	29.5055	21.5385	1820	22.8995	19.1104	30.4778	27.5124	607	32.29	23.229	28.6656	15.8155	607	27.7228	21.6172	29.3729	21.2871	606
JX681125.1 CDV Fox isolate HLJ1-06 Asia-1	27.4725	21.4835	29.6703	21.3736	1820	22.8995	19.1104	30.4778	27.5124	607	31.7957	23.3937	28.9951	15.8155	607	27.7228	21.9472	29.538	20.7921	606
KP677502.1 CDV Panda isolate Louguantai 1 Asia-1	27.5824	21.1538	30.0549	21.2088	1820	22.7348	19.1104	30.8072	27.3476	607	32.29	22.7348	29.1598	15.8155	607	27.7228	21.6172	30.198	20.462	606
HM852904.1 CDV Monkey isolate MKY-KM08 Asia-1	27.8022	21.0989	29.9451	21.1538	1820	23.229	19.1104	30.4778	27.1829	607	32.29	22.7348	28.9951	15.9802	607	27.8878	21.4521	30.363	20.297	606
MH496772.1 CDV Dog isolate CDV1 TH/2014 Asia-4	27.7473	20.8791	29.9451	21.4286	1820	22.8995	18.4514	30.8072	27.8418	607	32.4547	22.4053	29.1598	15.9802	607	27.8878	21.7822	29.868	20.462	606
MH496773.1 CDV Dog isolate CDV2 TH/2014 Asia-4	27.8022	20.8242	29.8352	21.5385	1820	22.8995	18.4514	30.8072	27.8418	607	32.4547	22.4053	28.9951	16.145	607	28.0528	21.6172	29.703	20.6271	606
MH496777.1 CDV Dog isolate CDV8 TH/2014 Asia-4	27.9121	20.8791	29.8352	21.3736	1820	23.0643	18.4514	30.8072	27.6771	607	32.4547	22.4053	29.1598	15.9802	607	28.2178	21.7822	29.538	20.462	606
MH496778.1 CDV Dog isolate CDV5 TH/2014 Asia-4	27.7473	20.8242	29.8901	21.5385	1820	22.8995	18.4514	30.972	27.6771	607	32.29	22.4053	29.4893	15.8155	607	28.0528	21.6172	29.2079	21.1221	606
MH496774.1 CDV Dog isolate CDV3 TH/2014 Asia-4	27.8022	20.8791	29.8901	21.4286	1820	23.229	18.1219	30.8072	27.8418	607	32.29	22.57	28.9951	16.145	607	27.8878	21.9472	29.868	20.297	606
KM280689.1 CDV Dog isolate Uy251 Europe/SouthAmerica-1	27.4176	21.4835	29.6703	21.4286	1820	22.7348	18.7809	30.972	27.5124	607	31.7957	23.0643	29.4893	15.6507	607	27.7228	22.6073	28.5479	21.1221	606
AB474397.1 CDV Dog isolate 007Lm Asia-2	27.4725	21.0989	30.5495	20.8791	1820	22.7348	19.1104	30.6425	27.5124	607	32.1252	23.0643	28.9951	15.8155	607	27.5578	21.1221	32.0132	19.3069	606
AB476402.1 CDV Dog isolate 50Con Asia-2	27.3626	21.2637	29.7253	21.6484	1820	22.8995	18.9456	29.9835	28.1713	607	32.1252	22.8995	29.1598	15.8155	607	27.0627	21.9472	30.033	20.9571	606
AB476401.1 CDV Dog isolate 011C Asia-2	27.4176	21.3187	29.6154	21.6484	1820	22.8995	19.1104	29.8188	28.1713	607	32.1252	22.8995	28.9951	15.9802	607	27.2277	21.9472	30.033	20.7921	606
AB475097.1 CDV Dog isolate M25CR Asia-2	27.4176	21.3187	29.6154	21.6484	1820	22.8995	19.1104	29.8188	28.1713	607	32.1252	22.8995	28.9951	15.9802	607	27.2277	21.9472	30.033	20.7921	606
KY971532.1 CDV Hyena isolate WT02SA South Africa	27.9121	20.989	29.4505	21.6484	1820	22.7348	18.9456	30.8072	27.5124	607	32.4547	22.8995	28.3361	16.3097	607	28.5479	21.1221	29.2079	21.1221	606
MF964185.1 CDV Dog isolate D9-4988/2016 India-1/Asia-5	27.6923	20.8791	30.0549	21.3736	1820	22.7348	19.1104	30.6425	27.5124	607	32.4547	22.57	29.1598	15.8155	607	27.8878	20.9571	30.363	20.7921	606
MF964186.1 CDV Dog isolate D11-5464/2016 India-1/Asia-5	27.1978	21.3187	29.8901	21.5934	1820	22.4053	19.2751	30.4778	27.8418	607	32.4547	22.4053	29.3245	15.8155	607	26.7327	22.2772	29.868	21.1221	606
CDV Civet CP8	27.8149	20.7915	29.9889	21.4047	1794	22.9097	18.3946	31.2709	27.4247	598	32.2742	22.5753	29.097	16.0535	598	28.2609	21.4047	29.5987	20.7358	598
Avg./ Mean	27.6998	21.1085	29.7675	21.4243	1819.16	22.7989	18.9066	30.6787	27.6158	606.71	32.2469	22.7668	28.9824	16.0039	606.71	28.0542	21.6529		20.6519	605.742
STD	0.199223	0.195384	0.229577	0.193481		0.227948	0.299946	0.446183	0.303858		0.194685	0.270308	0.322832	0.261456		0.5625	0.399922	0.66761	0.450643
AVG. GC contents	21.2664
AVG. AT contents	28.7336
STD-AVG. GC contents	0.250044
STD-AVG. AT contents	1.06384
AVG. GC contents (first and second)	21.3233
AVG. GC contents (Third)	21.1524
STD-AVG. GC contents (first and second)	4.38032
STD-AVG. GC contents (Third)	0.658145
